# Supplementary material for: Uncovering memory-related gene expression in contextual fear conditioning using ribosome profiling
Source: Prog Neurobiol. 2021 Feb;197:101903. doi: 10.1016/j.pneurobio.2020.101903 (PMC7859833; doi:10.1016/j.pneurobio.2020.101903)
Supplement: Supplementary file 5 [file mmc5.xlsx]

## Sheet: README
DTG CFC-homecage	Calculated DTG with Xtail in CFC, normalised to homecage
DEG CFC-homecage	Calculated DEG by z-score in CFC, normalised to homecage
DTG shock-homecage	Calculated DTG with Xtail in shock, normalised to homecage
DEG shock-homecage	Calculated DEG by z-score in shock, normalised to homecage
Ensembl_gene_id	identification of gene from the ENSEMBL database
Entrez_gene_id	identification of gene from the Entrez database
gene_symbol	official gene symbol
gene_description	brief description of gene function
chromosome	chromosome where the given genes is located
gene_length	in bp
log2FC_TE_final	log2 of TE calculated by Xtail
pvalue_final	p calue calculated by Xtail
TE_ratio	ratio of Translational efficiency between the two groups compared
mean_read_count	average read count between biologicla replicates
fdr	false discovery rate
ratio	ratio of RPKM for DEGs
p value	between biological replicates
z_score	calculated for DEGs

## Sheet: DTG CFC-homecage
Ensembl_gene_id	Entrez_gene_id	gene_symbol	gene_description	chromosome	gene_length	log2FC_TE_final	pvalue_final	TE_ratio	mean_read_count	fdr		TOTAL	83
ENSMUSG00000023159	114872	Psg29	pregnancy-specific glycoprotein 29	chr7	12284	-6.22629	0.0431498		73.5	0.330531		DOWN	41
ENSMUSG00000020673	22018	Tpo	thyroid peroxidase	chr12	77966	-2.66987	0.0131399		425.38	0.210238		UP	42
ENSMUSG00000020374	74563	Rasgef1c	RasGEF domain family, member 1C	chr11	79160	-1.79379	0.00905926	0.407847	42.83	0.190425
ENSMUSG00000035067	219149	Xkr6	X-linked Kx blood group related 6	chr14	214307	-1.35804	0.0278785	0.386636	149	0.295444
ENSMUSG00000035184	629059	Fam124a	family with sequence similarity 124, member A	chr14	52750	-1.27392	0.000417427	0.446753	171.71	0.0601094
ENSMUSG00000050315	118449	Synpo2	synaptopodin 2	chr3	159631	-1.26167	0.0104071	0.438769	63.92	0.203881
ENSMUSG00000062372	83762	Otof	otoferlin	chr5	94871	-1.21934	0.039439	0.402377	52.38	0.327851
ENSMUSG00000038146	18131	Notch3	notch 3	chr17	46061	-1.16345	0.00271277	0.462818	130.88	0.149356
ENSMUSG00000037936	20778	Scarb1	scavenger receptor class B, member 1	chr5	64008	-1.15756	3.6761e-05	0.46434	281.33	0.0158808
ENSMUSG00000034771	21886	Tle2	transducin-like enhancer of split 2	chr10	16285	-1.15101	0.00262339	0.452355	74.17	0.149356
ENSMUSG00000039153	12393	Runx2	runt related transcription factor 2	chr17	318811	-1.04405	0.00524099	0.496875	113.96	0.149356
ENSMUSG00000028848	100210	Gpn2	GPN-loop GTPase 2	chr4	7374	-1.04341	0.039843	0.491592	88.08	0.327851
ENSMUSG00000020914	21973	Top2a	topoisomerase (DNA) II alpha	chr11	31247	-1.02213	0.0389461	0.494346	44.46	0.327851
ENSMUSG00000110195	207728	Pde2a	phosphodiesterase 2A, cGMP-stimulated	chr7	91137	-1.00376	0.00205896	0.491906	179.38	0.136841
ENSMUSG00000019803	21907	Nr2e1	nuclear receptor subfamily 2, group E, member 1	chr10	21670	-0.976845	0.000180711	0.506533	170.08	0.0390335
ENSMUSG00000031149	54637	Praf2	PRA1 domain family 2	chrX	2626	-0.944592	0.00412237	0.51356	114.5	0.149356
ENSMUSG00000005949	83429	Ctns	cystinosis, nephropathic	chr11	15447	-0.930225	0.00465958	0.564727	167.62	0.149356
ENSMUSG00000032308	71742	Ulk3	unc-51-like kinase 3	chr9	6782	-0.902888	0.0130881	0.551165	103.12	0.210238
ENSMUSG00000002205	101568	Vrk3	vaccinia related kinase 3	chr7	29103	-0.857928	0.00386162	0.588217	168.75	0.149356
ENSMUSG00000022194	54196	Pabpn1	poly(A) binding protein, nuclear 1	chr14	5670	-0.855782	0.0273131	0.511913	144.58	0.295444
ENSMUSG00000102206	12942	Pcdha11	protocadherin alpha 11	chr18	176946	-0.839165	0.0418397	0.559477	77.12	0.330531
ENSMUSG00000031196	14069	F8	coagulation factor VIII	chrX	209901	-0.815506	0.0441338	0.570296	85.79	0.330531
ENSMUSG00000002983	19698	Relb	avian reticuloendotheliosis viral (v-rel) oncogene related B	chr7	23222	-0.807875	0.0223234	0.564039	103.46	0.294275
ENSMUSG00000022098	12153	Bmp1	bone morphogenetic protein 1	chr14	45704	-0.798005	0.00107759	0.572933	395.04	0.112654
ENSMUSG00000024170	71718	Telo2	telomere maintenance 2	chr17	16398	-0.779594	0.00130882	0.576425	225.04	0.113082
ENSMUSG00000037370	18605	Enpp1	ectonucleotide pyrophosphatase/phosphodiesterase 1	chr10	74246	-0.779	0.0424806	0.574544	121.62	0.330531
ENSMUSG00000036820	245847	Amdhd2	amidohydrolase domain containing 2	chr17	7934	-0.778719	0.0310293	0.613848	141.5	0.302036
ENSMUSG00000039824	216459	Myl6b	myosin, light polypeptide 6B	chr10	4529	-0.77199	0.0412171	0.594029	76.96	0.330531
ENSMUSG00000074405	319748	Zfp865	zinc finger protein 865	chr7	16393	-0.749996	0.00535882	0.588664	288.38	0.149356
ENSMUSG00000050511	18386	Oprd1	opioid receptor, delta 1	chr4	33761	-0.741016	0.0412376	0.596035	180.25	0.330531
ENSMUSG00000059552	22059	Trp53	transformation related protein 53	chr11	11515	-0.719871	0.00534075	0.60402	159.54	0.149356
ENSMUSG00000027777	30953	Schip1	schwannomin interacting protein 1	chr3	561680	-0.719105	0.00727704	0.618496	316	0.174649
ENSMUSG00000039137	73750	Whrn	whirlin	chr4	81082	-0.71412	0.0223019	0.611395	283.21	0.294275
ENSMUSG00000009995	66826	Taz	tafazzin	chrX	8240	-0.701461	0.0156908	0.610448	316.62	0.237626
ENSMUSG00000024856	52004	Cdk2ap2	CDK2-associated protein 2	chr19	1838	-0.693099	0.0224793	0.660901	168.46	0.294275
ENSMUSG00000048796	72023	Cyb561d1	cytochrome b-561 domain containing 1	chr3	5526	-0.687836	0.0300074	0.608112	255.33	0.298005
ENSMUSG00000035545	232798	Leng8	leukocyte receptor cluster (LRC) member 8	chr7	11139	-0.634214	0.00400717	0.629135	733.08	0.149356
ENSMUSG00000006456	56275	Rbm14	RNA binding motif protein 14	chr19	11066	-0.605912	0.0343474	0.652805	182.71	0.30315
ENSMUSG00000015377	69440	Dennd6b	DENN/MADD domain containing 6B	chr15	14258	-0.603943	0.0119416	0.656194	294.29	0.208364
ENSMUSG00000045083	242384	Lingo2	leucine rich repeat and Ig domain containing 2	chr4	1245101	-0.595307	0.0159518	0.655171	412.17	0.237626
ENSMUSG00000063145	72569	Bbs5	Bardet-Biedl syndrome 5 (human)	chr2	20401	-0.593587	0.00874055	0.65938	246.38	0.190425
ENSMUSG00000032246	75600	Calml4	calmodulin-like 4	chr9	17842	0.592973	0.0069313	1.50307	210.79	0.171104
ENSMUSG00000055963	208820	Triqk	triple QxxK/R motif containing	chr4	76716	0.610546	0.0397088	1.55178	310.67	0.327851
ENSMUSG00000043716	19989	Rpl7	ribosomal protein L7	chr1	3368	0.629303	0.0330298	1.52134	376.08	0.302036
ENSMUSG00000035910	195208	Dcdc2a	doublecortin domain containing 2a	chr13	154703	0.629624	0.0344867	1.54437	193.5	0.30315
ENSMUSG00000021716	67288	Srek1ip1	splicing regulatory glutamine/lysine-rich protein 1interacting protein 1	chr13	46791	0.631213	0.00535796	1.5331	285.79	0.149356
ENSMUSG00000026021	22218	Sumo1	small ubiquitin-like modifier 1	chr1	84277	0.633702	0.00408794	1.54638	359.12	0.149356
ENSMUSG00000022364	210544	Tbc1d31	TBC1 domain family, member 31	chr15	57869	0.635571	0.0495078	1.53371	125.5	0.336809
ENSMUSG00000031980	11606	Agt	angiotensinogen (serpin peptidase inhibitor, clade A, member 8)	chr8	13173	0.63675	0.010809	1.53349	216.29	0.203881
ENSMUSG00000034566	71679	Atp5h	ATP synthase, H+ transporting, mitochondrial F0 complex, subunit D	chr11	4274	0.642872	0.00321552	1.53003	559.04	0.149356
ENSMUSG00000029557	68017	Mrm2	mitochondrial rRNA methyltransferase 2	chr5	4225	0.657199	0.0279757	1.58111	118.62	0.295444
ENSMUSG00000067367	17089	Lyar	Ly1 antibody reactive clone	chr5	13837	0.67302	0.0276462	1.58515	124.88	0.295444
ENSMUSG00000036834	269437	Plch1	phospholipase C, eta 1	chr3	203239	0.70145	0.0260084	1.63447	246.04	0.295444
ENSMUSG00000046441	234728	Cmtr2	cap methyltransferase 2	chr8	8822	0.70588	0.0425067	1.63251	141.42	0.330531
ENSMUSG00000028494	11520	Plin2	perilipin 2	chr4	21675	0.710505	0.0285967	1.6239	96.42	0.295444
ENSMUSG00000038437	246198	Mllt6	myeloid/lymphoid or mixed-lineage leukemia; translocated to, 6	chr11	22050	0.712318	0.0110454	1.61622	1998.58	0.203881
ENSMUSG00000039552	212892	Rsph4a	radial spoke head 4 homolog A (Chlamydomonas)	chr10	10911	0.723345	0.0443769	1.60767	100	0.330531
ENSMUSG00000040822	58248	1700123O20Rik	RIKEN cDNA 1700123O20 gene	chr14	4572	0.728127	0.00421813	1.6712	219.58	0.149356
ENSMUSG00000021606	407785	Ndufs6	NADH dehydrogenase (ubiquinone) Fe-S protein 6	chr13	8669	0.728756	0.000122451	1.64828	440.29	0.0352659
ENSMUSG00000029249	19712	Rest	RE1-silencing transcription factor	chr5	20942	0.734903	0.0287232	1.63479	215.54	0.295444
ENSMUSG00000024079	19106	Eif2ak2	eukaryotic translation initiation factor 2-alpha kinase 2	chr17	30010	0.743392	0.0272476	1.69287	120.62	0.295444
ENSMUSG00000045903	225872	Npas4	neuronal PAS domain protein 4	chr19	5617	0.753557	0.0272996	1.729	140.92	0.295444
ENSMUSG00000046718	69550	Bst2	bone marrow stromal cell antigen 2	chr8	3202	0.762015	0.0273604	1.72002	73.12	0.295444
ENSMUSG00000041323	78801	Ak7	adenylate kinase 7	chr12	76466	0.763138	0.0293902	1.67239	80.38	0.295444
ENSMUSG00000043987	214552	Cep164	centrosomal protein 164	chr9	61746	0.770928	0.0315614	1.70253	251.17	0.302036
ENSMUSG00000072949	26897	Acot1	acyl-CoA thioesterase 1	chr12	8169	0.778898	0.0479018	1.70108	94.83	0.335683
ENSMUSG00000026565	18986	Pou2f1	POU domain, class 2, transcription factor 1	chr1	137525	0.796185	0.0435211	1.72558	404.83	0.330531
ENSMUSG00000028081	20091	Rps3a1	ribosomal protein S3A1	chr3	4763	0.798475	0.00445295	1.71919	446.58	0.149356
ENSMUSG00000036461	13709	Elf1	E74-like factor 1	chr14	101283	0.841226	0.0214233	1.77804	124.46	0.294275
ENSMUSG00000025362	27370	Rps26	ribosomal protein S26	chr10	1977	0.941365	0.0251414	1.84422	242.54	0.295444
ENSMUSG00000008318	320100	Relt	RELT tumor necrosis factor receptor	chr7	17600	0.949021	0.00589639	1.87696	116.42	0.154378
ENSMUSG00000025578	30951	Cbx8	chromobox 8	chr11	4665	0.954317	0.0019705	1.83536	150.38	0.136841
ENSMUSG00000041841		Rpl37		chr15	2528	0.956767	0.0121249	1.94835	311.75	0.208364
ENSMUSG00000040943	214133	Tet2	tet methylcytosine dioxygenase 2	chr3	81461	0.965001	0.00814702	1.95563	890.54	0.190244
ENSMUSG00000030922	73919	Lyrm1	LYR motif containing 1	chr7	61103	0.978657	0.0327797	1.95528	99.58	0.302036
ENSMUSG00000055148	16598	Klf2	Kruppel-like factor 2 (lung)	chr8	2624	1.00455	0.0464917	1.98489	42.71	0.33474
ENSMUSG00000074698	12995	Csnk2a1	casein kinase 2, alpha 1 polypeptide	chr2	55014	1.00473	0.0374804	1.95834	807.29	0.322208
ENSMUSG00000053093	140781	Myh7	myosin, heavy polypeptide 7, cardiac muscle, beta	chr14	23947	1.00948	0.0485653	2.07118	99.62	0.335683
ENSMUSG00000037266	27981	Rsrp1	arginine/serine rich protein 1	chr4	4080	1.02766	9.15817e-13	2.00781	2144.58	7.91266e-10
ENSMUSG00000091537	66167	Tma7	translational machinery associated 7	chr9	8020	1.19047	0.00117347	2.13697	168	0.112654
ENSMUSG00000026492	15278	Tfb2m	transcription factor B2, mitochondrial	chr1	18213	1.21036	0.0452966	2.33758	48.46	0.333466
ENSMUSG00000037752	381560	Xkr8	X-linked Kx blood group related 8	chr4	7650	1.89715	0.00376591	3.27816	45.62	0.149356
ENSMUSG00000046364	26451	Rpl27a	ribosomal protein L27A	chr7	3221	2.06672	0.0455429	4.14587	332.33	0.333466

## Sheet: DEG CFC-homecage
Ensembl_gene_id	Entrez_gene_id	gene_symbol	gene_description	chromosome	gene_length	ratio	log2_ratio	mean_read_count	z_score	p_value	fdr		TOTAL	155
ENSMUSG00000021032	64242	Ngb	neuroglobin	chr12	5009	0.35494	-1.49435	67.21	-3.67217	0.000240498	0.00328109		DOWN	56
ENSMUSG00000038112	244810	AW551984	expressed sequence AW551984	chr9	17008	0.370919	-1.43082	57.75	-3.89202	9.94116e-05	0.00180834		UP	99
ENSMUSG00000038760	22045	Trhr	thyrotropin releasing hormone receptor	chr15	39778	0.38299	-1.38462	44.79	-5.80645	6.38108e-09	1.21879e-06
ENSMUSG00000069372	629147	Ctxn3	cortexin 3	chr18	9618	0.398865	-1.32603	63.71	-3.02634	0.00247535	0.0133181
ENSMUSG00000040856	13386	Dlk1	delta-like 1 homolog (Drosophila)	chr12	10514	0.411899	-1.27964	67.46	-2.64572	0.00815179	0.0299422
ENSMUSG00000026247	13599	Ecel1	endothelin converting enzyme-like 1	chr1	8867	0.424902	-1.2348	85.5	-2.07129	0.0383322	0.084641
ENSMUSG00000087075	380787	A230065H16Rik	RIKEN cDNA A230065H16 gene	chr12	5282	0.431244	-1.21342	66.71	-2.70088	0.00691554	0.0272344
ENSMUSG00000029335	110075	Bmp3	bone morphogenetic protein 3	chr5	29982	0.453735	-1.14008	139.58	-3.85239	0.00011697	0.00186178
ENSMUSG00000068696	64378	Gpr88	G-protein coupled receptor 88	chr3	3850	0.4714	-1.08498	156.96	-3.28738	0.00101123	0.0085842
ENSMUSG00000093806	107626	Asmt	acetylserotonin O-methyltransferase	chrX	5411	0.478179	-1.06438	60.75	-3.62449	0.000289532	0.00371459
ENSMUSG00000067578	228942	Cbln4	cerebellin 4 precursor protein	chr2	7234	0.503984	-0.98855	101.62	-2.29885	0.0215134	0.0591231
ENSMUSG00000027517	70065	Ankrd60	ankyrin repeat domain 60	chr2	9700	0.505242	-0.984953	60.33	-2.50899	0.0121076	0.0402184
ENSMUSG00000003657	12308	Calb2	calbindin 2	chr8	30709	0.52137	-0.939621	488.21	-2.89672	0.0037709	0.0171486
ENSMUSG00000048562	320145	Sp8	trans-acting transcription factor 8	chr12	6250	0.536047	-0.89957	68	-3.53981	0.000400416	0.00439677
ENSMUSG00000048281	239133	Dleu7	deleted in lymphocytic leukemia, 7	chr14	16749	0.537093	-0.896757	42.21	-3.7007	0.000215004	0.0030419
ENSMUSG00000031355	11856	Arhgap6	Rho GTPase activating protein 6	chrX	509337	0.541479	-0.885024	97.25	-2.59924	0.00934315	0.0324462
ENSMUSG00000005087	12505	Cd44	CD44 antigen	chr2	90525	0.541722	-0.884377	54.46	-2.09645	0.0360422	0.0829958
ENSMUSG00000032511	20271	Scn5a	sodium channel, voltage-gated, type V, alpha	chr9	95609	0.54964	-0.863442	132.04	-3.87734	0.000105606	0.00183371
ENSMUSG00000047507	545192	Baiap3	BAI1-associated protein 3	chr17	13706	0.556407	-0.845787	108.33	-2.80246	0.00507138	0.021767
ENSMUSG00000038115	243634	Ano2	anoctamin 2	chr6	349708	0.557297	-0.843482	149.38	-2.00391	0.0450798	0.0913933
ENSMUSG00000009376	17295	Met	met proto-oncogene	chr6	110181	0.581231	-0.782816	204.08	-2.19911	0.0278703	0.0705063
ENSMUSG00000020374	74563	Rasgef1c	RasGEF domain family, member 1C	chr11	79160	0.587926	-0.766295	42.83	-2.46042	0.0138773	0.044925
ENSMUSG00000061702	320208	Tmem91	transmembrane protein 91	chr7	6028	0.591408	-0.757775	54.25	-3.2036	0.0013572	0.0101657
ENSMUSG00000040536	69352	Necab1	N-terminal EF-hand calcium binding protein 1	chr4	197550	0.591936	-0.756487	1209.04	-3.60674	0.000310065	0.0038208
ENSMUSG00000031654	12404	Cbln1	cerebellin 1 precursor protein	chr8	4205	0.596088	-0.746403	72.25	-3.01742	0.00254934	0.0135257
ENSMUSG00000047261	14432	Gap43	growth associated protein 43	chr16	92210	0.59943	-0.738336	1529.46	-4.45427	8.41789e-06	0.000357293
ENSMUSG00000026479	16782	Lamc2	laminin, gamma 2	chr1	63692	0.602596	-0.730738	120.46	-2.95718	0.0031047	0.0156052
ENSMUSG00000046719	104079	Nxph3	neurexophilin 3	chr11	4726	0.609256	-0.71488	298.46	-3.05944	0.00221751	0.0122803
ENSMUSG00000048001	15208	Hes5	hairy and enhancer of split 5 (Drosophila)	chr4	1449	0.612664	-0.706832	69.75	-2.05342	0.0400319	0.0849661
ENSMUSG00000066705	59095	Fxyd6	FXYD domain-containing ion transport regulator 6	chr9	25975	0.618536	-0.693071	703.04	-2.66476	0.00770424	0.0296715
ENSMUSG00000022372	20491	Sla	src-like adaptor	chr15	51011	0.623049	-0.682581	54.5	-3.1292	0.00175285	0.0112183
ENSMUSG00000029334	19092	Prkg2	protein kinase, cGMP-dependent, type II	chr5	107579	0.623976	-0.680437	67.46	-2.29115	0.0219545	0.0594795
ENSMUSG00000024517	225642	Grp	gastrin releasing peptide	chr18	13760	0.624524	-0.679171	113.17	-3.26536	0.00109326	0.00870757
ENSMUSG00000067786	18111	Nnat	neuronatin	chr2	2445	0.62536	-0.67724	1897.75	-4.03704	5.41308e-05	0.00114878
ENSMUSG00000004791	18654	Pgf	placental growth factor	chr12	10658	0.631177	-0.663884	44.83	-2.93598	0.00332494	0.0158766
ENSMUSG00000040016	19218	Ptger3	prostaglandin E receptor 3 (subtype EP3)	chr3	78997	0.631777	-0.662512	53.62	-3.07237	0.00212369	0.0121082
ENSMUSG00000062151	208898	Unc13c	unc-13 homolog C (C. elegans)	chr9	489545	0.633232	-0.659194	270.12	-3.15322	0.00161478	0.0112083
ENSMUSG00000036834	269437	Plch1	phospholipase C, eta 1	chr3	203239	0.635959	-0.652995	246.04	-2.95301	0.00314694	0.0156121
ENSMUSG00000021278	93835	Amn	amnionless	chr12	5316	0.638067	-0.64822	81.88	-2.65206	0.00800021	0.0299422
ENSMUSG00000036699	72693	Zcchc12	zinc finger, CCHC domain containing 12	chrX	3255	0.63875	-0.646677	685.04	-3.19692	0.00138903	0.010204
ENSMUSG00000039395	381269	Mreg	melanoregulin	chr1	52866	0.63988	-0.644126	59.42	-2.15405	0.0312359	0.076488
ENSMUSG00000022235	69574	Cmbl	carboxymethylenebutenolidase-like (Pseudomonas)	chr15	21329	0.644321	-0.634148	96.62	-2.65649	0.00789591	0.0298637
ENSMUSG00000031980	11606	Agt	angiotensinogen (serpin peptidase inhibitor, clade A, member 8)	chr8	13173	0.644394	-0.633985	216.29	-2.11551	0.0343862	0.0820971
ENSMUSG00000034295	225288	Fhod3	formin homology 2 domain containing 3	chr18	424056	0.646153	-0.630052	308.17	-3.11618	0.00183209	0.011288
ENSMUSG00000036815	269109	Dpp10	dipeptidylpeptidase 10	chr1	724089	0.649317	-0.623006	1340.08	-3.12655	0.00176873	0.0112183
ENSMUSG00000032368	22771	Zic1	zinc finger protein of the cerebellum 1	chr9	7753	0.65069	-0.619957	978.04	-2.03622	0.0417282	0.0871048
ENSMUSG00000051920	239405	Rspo2	R-spondin 2	chr15	150008	0.651053	-0.619153	284.79	-2.8565	0.00428336	0.0188074
ENSMUSG00000094500	72632	Smim18	small integral membrane protein 18	chr8	5659	0.651281	-0.618649	119.54	-3.09437	0.0019723	0.011591
ENSMUSG00000033585	17984	Ndn	necdin	chr7	3694	0.652145	-0.616736	4140.71	-3.18068	0.0014693	0.0103939
ENSMUSG00000053004	15465	Hrh1	histamine receptor H1	chr6	85361	0.653521	-0.613694	99.46	-2.05802	0.0395885	0.0849661
ENSMUSG00000034379	69544	Wdr5b	WD repeat domain 5B	chr16	1784	0.65476	-0.610962	73.96	-2.00946	0.0444884	0.0908801
ENSMUSG00000032492	19228	Pth1r	parathyroid hormone 1 receptor	chr9	25061	0.658037	-0.603759	55.17	-2.94074	0.0032743	0.0158766
ENSMUSG00000052565	14957	Hist1h1d	histone cluster 1, H1d	chr13	744	0.660089	-0.599267	370.88	-3.27085	0.00107225	0.00870757
ENSMUSG00000053819	108058	Camk2d	calcium/calmodulin-dependent protein kinase II, delta	chr3	250025	0.660168	-0.599095	1180.79	-2.76413	0.00570749	0.0231943
ENSMUSG00000046321	195646	Hs3st2	heparan sulfate (glucosamine) 3-O-sulfotransferase 2	chr7	109912	0.662369	-0.594293	117.5	-2.37999	0.017313	0.0511927
ENSMUSG00000042115	213417	Klhdc8a	kelch domain containing 8A	chr1	8732	0.664951	-0.58868	119.96	-2.62597	0.00864015	0.0304395
ENSMUSG00000035493	21810	Tgfbi	transforming growth factor, beta induced	chr13	29737	1.50184	0.586735	128.38	2.08086	0.0374471	0.084641
ENSMUSG00000055235	269633	Wdr86	WD repeat domain 86	chr5	18990	1.50187	0.586763	114.79	2.0958	0.0360997	0.0829958
ENSMUSG00000024610	16149	Cd74	CD74 antigen (invariant polypeptide of major histocompatibility complex, class II antigen-associated)	chr18	8799	1.50191	0.586803	64.58	2.06448	0.0389718	0.0849661
ENSMUSG00000005501	227334	Usp40	ubiquitin specific peptidase 40	chr1	63433	1.50205	0.586936	260.79	2.67082	0.00756668	0.0294946
ENSMUSG00000034156	207777	Bzrap1	benzodiazepine receptor associated protein 1	chr11	25388	1.50262	0.587477	1855.25	2.63697	0.00836511	0.030146
ENSMUSG00000033705	668880	Stard9	START domain containing 9	chr2	102770	1.50642	0.591127	260	3.04018	0.00236435	0.0129026
ENSMUSG00000042625	224902	Safb2	scaffold attachment factor B2	chr17	23621	1.5082	0.592827	568	2.78426	0.00536501	0.022515
ENSMUSG00000032849	239273	Abcc4	ATP-binding cassette, sub-family C (CFTR/MRP), member 4	chr14	223528	1.51029	0.594826	195.17	2.45189	0.0142107	0.0452373
ENSMUSG00000048546	57259	Tob2	transducer of ERBB2, 2	chr15	10057	1.51975	0.603836	411.96	3.10592	0.0018969	0.0115018
ENSMUSG00000038930	269955	Rccd1	RCC1 domain containing 1	chr7	31226	1.52008	0.60415	77.33	3.14466	0.0016628	0.0112083
ENSMUSG00000033855	77057	Ston1	stonin 1	chr17	64903	1.52116	0.605175	66.88	2.02145	0.0432335	0.0897566
ENSMUSG00000027284	68968	Cdan1	congenital dyserythropoietic anemia, type I (human)	chr2	133975	1.52415	0.608008	191.42	2.79551	0.00518173	0.0219936
ENSMUSG00000028248	66625	Pnisr	PNN interacting serine/arginine-rich	chr4	28893	1.52636	0.610099	1720.88	3.07868	0.00207922	0.0120343
ENSMUSG00000023473	107934	Celsr3	cadherin, EGF LAG seven-pass G-type receptor 3	chr9	26650	1.52966	0.613212	983.04	2.66202	0.00776741	0.0296715
ENSMUSG00000023191	14789	P3h3	prolyl 3-hydroxylase 3	chr6	16664	1.53125	0.61471	131.38	3.81554	0.000135885	0.00207632
ENSMUSG00000038593	654470	Tctn1	tectonic family member 1	chr5	26613	1.53265	0.616028	265.33	2.77729	0.00548141	0.022515
ENSMUSG00000029068	56036	Ccnl2	cyclin L2	chr4	12055	1.53466	0.617916	680	3.01308	0.00258609	0.0135327
ENSMUSG00000014158	63873	Trpv4	transient receptor potential cation channel, subfamily V, member 4	chr5	36270	1.53705	0.620168	112.04	2.3897	0.0168622	0.0507194
ENSMUSG00000026814	13805	Eng	endoglin	chr2	36075	1.53792	0.620976	57.58	2.92253	0.00347201	0.0161745
ENSMUSG00000005268	19116	Prlr	prolactin receptor	chr15	171943	1.5466	0.629098	653.54	2.93895	0.00329331	0.0158766
ENSMUSG00000068323	232156	Slc4a5	solute carrier family 4, sodium bicarbonate cotransporter, member 5	chr6	85118	1.54786	0.630274	253.12	2.88307	0.00393824	0.0176989
ENSMUSG00000028957	18628	Per3	period circadian clock 3	chr4	41014	1.54983	0.63211	533.83	3.1228	0.00179141	0.0112183
ENSMUSG00000041354	19732	Rgl2	ral guanine nucleotide dissociation stimulator-like 2	chr17	8145	1.55112	0.633312	152.79	3.86477	0.000111192	0.00184675
ENSMUSG00000020423	12227	Btg2	B cell translocation gene 2, anti-proliferative	chr1	3951	1.55306	0.635113	294.75	2.75311	0.00590314	0.0237368
ENSMUSG00000031503	12827	Col4a2	collagen, type IV, alpha 2	chr8	136483	1.55537	0.637262	395.17	3.62254	0.000291721	0.00371459
ENSMUSG00000032855	18763	Pkd1	polycystic kidney disease 1 homolog	chr17	46565	1.55689	0.638665	2136.08	3.45004	0.000560495	0.00563445
ENSMUSG00000027829	56706	Ccnl1	cyclin L1	chr3	12099	1.55742	0.639156	416.75	2.91817	0.00352094	0.0162048
ENSMUSG00000059851	232811	Kmt5c	lysine methyltransferase 5C	chr7	7400	1.56652	0.647563	69.88	3.33075	0.000866134	0.00777276
ENSMUSG00000030592	20190	Ryr1	ryanodine receptor 1, skeletal muscle	chr7	121836	1.56666	0.647689	386.12	3.05935	0.00221817	0.0122803
ENSMUSG00000073434	106618	Wdr90	WD repeat domain 90	chr17	16731	1.56768	0.648627	140.92	2.00262	0.0452182	0.0913933
ENSMUSG00000079436	100040591	Kcnj13	potassium inwardly-rectifying channel, subfamily J, member 13	chr1	8367	1.57164	0.652275	515.38	3.36592	0.000762883	0.00710784
ENSMUSG00000015377	69440	Dennd6b	DENN/MADD domain containing 6B	chr15	14258	1.57505	0.655394	294.29	2.62419	0.00868562	0.0304395
ENSMUSG00000019970	20393	Sgk1	serum/glucocorticoid regulated kinase 1	chr10	117720	1.57679	0.656989	1496.88	2.98124	0.00287088	0.0146223
ENSMUSG00000020385	12750	Clk4	CDC like kinase 4	chr11	20037	1.57963	0.659584	534.29	3.53821	0.000402845	0.00439677
ENSMUSG00000058145	233332	Adamts17	a disintegrin-like and metallopeptidase (reprolysin type) with thrombospondin type 1 motif, 17	chr7	313437	1.58056	0.660432	182.71	2.07765	0.0377418	0.084641
ENSMUSG00000025138	209011	Sirt7	sirtuin 7	chr11	6869	1.58057	0.660445	216.5	4.3718	1.23229e-05	0.000422434
ENSMUSG00000029127	75079	Zbtb49	zinc finger and BTB domain containing 49	chr5	30723	1.58253	0.662235	143.46	2.04023	0.0413271	0.0867416
ENSMUSG00000044349	319317	Snhg11	small nucleolar RNA host gene 11	chr2	10508	1.58432	0.663868	6069.21	2.85188	0.00434612	0.0188661
ENSMUSG00000020941	53859	Map3k14	mitogen-activated protein kinase kinase kinase 14	chr11	47711	1.59132	0.670225	50.58	2.29225	0.0218914	0.0594795
ENSMUSG00000071337	21841	Tia1	cytotoxic granule-associated RNA binding protein 1	chr6	29187	1.59339	0.672095	901.42	2.62739	0.00860428	0.0304395
ENSMUSG00000031706	19724	Rfx1	regulatory factor X, 1 (influences HLA class II expression)	chr8	30159	1.597	0.675367	212.96	2.40434	0.0162016	0.0495121
ENSMUSG00000040511	52118	Pvr	poliovirus receptor	chr7	17583	1.60336	0.681098	112.71	2.78016	0.00543314	0.022515
ENSMUSG00000029439	231769	Sfswap	splicing factor, suppressor of white-apricot homolog (Drosophila)	chr5	70164	1.60733	0.684662	633.58	2.27493	0.0229104	0.0612012
ENSMUSG00000052861	330355	Dnah6	dynein, axonemal, heavy chain 6	chr6	204046	1.61789	0.694116	130	4.23459	2.28968e-05	0.000624755
ENSMUSG00000089922		Gm43517		chr12	8954	1.64059	0.714211	60.46	2.87539	0.00403527	0.0179241
ENSMUSG00000028763	15530	Hspg2	perlecan (heparan sulfate proteoglycan 2)	chr4	101862	1.64137	0.7149	247.33	3.23073	0.00123474	0.00962592
ENSMUSG00000029381	27428	Shroom3	shroom family member 3	chr5	281884	1.64463	0.717767	43.58	3.14074	0.00168524	0.0112083
ENSMUSG00000025350	19682	Rdh5	retinol dehydrogenase 5	chr10	9296	1.64901	0.721596	84.62	3.3158	0.000913819	0.00793361
ENSMUSG00000039153	12393	Runx2	runt related transcription factor 2	chr17	318811	1.65605	0.727743	113.96	2.1164	0.0343111	0.0820971
ENSMUSG00000041187	101540	Prkd2	protein kinase D2	chr7	27563	1.66194	0.73287	51.96	2.07321	0.0381527	0.084641
ENSMUSG00000056763	211660	Cspp1	centrosome and spindle pole associated protein 1	chr1	98782	1.66875	0.738769	421.83	2.09396	0.0362633	0.0829958
ENSMUSG00000052512	78286	Nav2	neuron navigator 2	chr7	701375	1.67282	0.742286	1004.38	2.30773	0.0210143	0.058768
ENSMUSG00000041144	227058	Dnah7b	dynein, axonemal, heavy chain 7B	chr1	307232	1.6757	0.744767	48.5	1.9729	0.0485073	0.0965094
ENSMUSG00000028047	21827	Thbs3	thrombospondin 3	chr3	11658	1.67884	0.747468	134.96	2.01453	0.0439541	0.0907593
ENSMUSG00000052837	16477	Junb	jun B proto-oncogene	chr8	4235	1.68158	0.74982	1006.42	4.46227	8.10966e-06	0.000357293
ENSMUSG00000032501	211770	Trib1	tribbles pseudokinase 1	chr15	8201	1.68484	0.752615	147.79	2.33206	0.0196976	0.0557368
ENSMUSG00000015647	16776	Lama5	laminin, alpha 5	chr2	49487	1.68589	0.753513	206.04	2.23684	0.0252968	0.0652932
ENSMUSG00000006958	12667	Chrd	chordin	chr16	9258	1.69118	0.758029	370.25	3.49596	0.000472356	0.00501222
ENSMUSG00000035576	241764	L3mbtl1	l(3)mbt-like (Drosophila)	chr2	31051	1.70697	0.771439	55.12	2.1914	0.0284226	0.0709636
ENSMUSG00000020836	216961	Coro6	coronin 6	chr11	8074	1.70706	0.771517	90.83	4.10268	4.08389e-05	0.00104003
ENSMUSG00000048794	243538	Cfap100	cilia and flagella associated protein 100	chr6	25319	1.71109	0.774912	93.58	2.20205	0.0276619	0.0704456
ENSMUSG00000031502	12826	Col4a1	collagen, type IV, alpha 1	chr8	114404	1.71332	0.776792	340.54	3.45834	0.000543514	0.00561141
ENSMUSG00000033327	81877	Tnxb	tenascin XB	chr17	49281	1.7173	0.780139	205.38	3.21105	0.00132249	0.0101038
ENSMUSG00000070427	16068	Il18bp	interleukin 18 binding protein	chr7	3806	1.72188	0.783986	41.25	2.48629	0.0129082	0.0425081
ENSMUSG00000063354	72027	Slc39a4	solute carrier family 39 (zinc transporter), member 4	chr15	4468	1.72284	0.784789	57.25	2.30386	0.0212303	0.058768
ENSMUSG00000002625	54194	Akap8l	A kinase (PRKA) anchor protein 8-like	chr17	29157	1.72421	0.785938	568.46	4.06197	4.86595e-05	0.00114878
ENSMUSG00000032586	22036	Traip	TRAF-interacting protein	chr9	22135	1.72781	0.788948	131.62	2.59058	0.00958137	0.0329737
ENSMUSG00000038418	13653	Egr1	early growth response 1	chr18	5162	1.7279	0.789016	1654.21	3.18131	0.00146613	0.0103939
ENSMUSG00000030276	101100	Ttll3	tubulin tyrosine ligase-like family, member 3	chr6	25328	1.73237	0.792751	77.17	2.14767	0.0317397	0.0772265
ENSMUSG00000024830	58988	Rps6kb2	ribosomal protein S6 kinase, polypeptide 2	chr19	6642	1.74783	0.805567	113.5	2.40083	0.016358	0.0495934
ENSMUSG00000043410	330149	Hfm1	HFM1, ATP-dependent DNA helicase homolog	chr5	86130	1.75394	0.810597	43.25	3.09912	0.00194096	0.0115851
ENSMUSG00000003545	14282	Fosb	FBJ osteosarcoma oncogene B	chr7	7356	1.76003	0.815599	83.5	3.40167	0.000669763	0.00656024
ENSMUSG00000024190	19252	Dusp1	dual specificity phosphatase 1	chr17	2930	1.77701	0.829455	225.25	4.3556	1.32702e-05	0.000422434
ENSMUSG00000059854	244653	Hydin	HYDIN, axonemal central pair apparatus protein	chr8	343277	1.78506	0.835973	44.62	3.36793	0.000757339	0.00710784
ENSMUSG00000031167	19652	Rbm3	RNA binding motif protein 3	chrX	6906	1.79502	0.844002	187.92	2.92419	0.00345357	0.0161745
ENSMUSG00000071341	13656	Egr4	early growth response 4	chr6	2469	1.82152	0.865147	203.54	2.36901	0.0178356	0.0520092
ENSMUSG00000030409	13400	Dmpk	dystrophia myotonica-protein kinase	chr7	9973	1.89636	0.923235	73.42	3.32793	0.000874944	0.00777276
ENSMUSG00000031328	192176	Flna	filamin, alpha	chrX	26360	1.90239	0.927813	784.54	4.85815	1.18489e-06	7.54383e-05
ENSMUSG00000051747	22138	Ttn	titin	chr2	278568	1.90552	0.930185	268.17	2.00979	0.0444538	0.0908801
ENSMUSG00000072647	280668	Adam1a	a disintegrin and metallopeptidase domain 1a	chr5	3496	1.91842	0.939917	43.33	4.00776	6.12969e-05	0.00123239
ENSMUSG00000026034	12747	Clk1	CDC-like kinase 1	chr1	13878	1.93754	0.954229	612.71	5.32925	9.8618e-08	9.41802e-06
ENSMUSG00000024299	224697	Adamts10	a disintegrin-like and metallopeptidase (reprolysin type) with thrombospondin type 1 motif, 10	chr17	29579	1.93763	0.954293	74.58	4.30473	1.67189e-05	0.000491279
ENSMUSG00000025409	110962	Mbd6	methyl-CpG binding domain protein 6	chr10	7063	1.95812	0.969466	80.29	2.64194	0.00824326	0.0299898
ENSMUSG00000002227	17454	Mov10	Moloney leukemia virus 10	chr3	23728	1.96285	0.972953	57.25	2.70261	0.00687966	0.0272344
ENSMUSG00000080316	75202	Spaca6	sperm acrosome associated 6	chr17	12291	1.96615	0.975371	238.38	3.97378	7.07396e-05	0.00135113
ENSMUSG00000047021	241116	Ccdc108	coiled-coil domain containing 108	chr1	33529	1.96948	0.977817	64.38	3.576	0.000348889	0.00403865
ENSMUSG00000043923	382073	Ccdc84	coiled-coil domain containing 84	chr9	8411	1.9742	0.981266	49.08	4.0416	5.30883e-05	0.00114878
ENSMUSG00000048602	240069	Morc2b	microrchidia 2B	chr17	4096	2.15452	1.10737	66.04	3.26513	0.00109415	0.00870757
ENSMUSG00000040441	216441	Slc26a10	solute carrier family 26, member 10	chr10	8220	2.18406	1.12701	58.88	2.05569	0.0398123	0.0849661
ENSMUSG00000095041		AC149090.1		JH584304.1	7501	2.23126	1.15786	417.67	4.67892	2.88394e-06	0.000157381
ENSMUSG00000023034	15370	Nr4a1	nuclear receptor subfamily 4, group A, member 1	chr15	7947	2.26031	1.17652	806.08	3.13787	0.00170178	0.0112083
ENSMUSG00000074170	72287	Plekhf1	pleckstrin homology domain containing, family F (with FYVE domain) member 1	chr7	11045	2.32104	1.21477	43.71	2.52899	0.0114391	0.0386704
ENSMUSG00000022602	11838	Arc	activity regulated cytoskeletal-associated protein	chr15	3488	2.33494	1.22338	2277.79	3.78189	0.00015564	0.0022867
ENSMUSG00000035545	232798	Leng8	leukocyte receptor cluster (LRC) member 8	chr7	11139	2.42362	1.27717	733.08	5.37758	7.54944e-08	9.41802e-06
ENSMUSG00000024186	50782	Rgs11	regulator of G-protein signaling 11	chr17	8374	2.4268	1.27905	127.75	3.58179	0.000341248	0.00403865
ENSMUSG00000032128	19649	Robo3	roundabout guidance receptor 3	chr9	17578	2.64565	1.40362	124.67	4.37247	1.22847e-05	0.000422434
ENSMUSG00000027966	12814	Col11a1	collagen, type XI, alpha 1	chr3	190179	2.80163	1.48627	72.46	5.11806	3.08693e-07	2.35842e-05
ENSMUSG00000021250	14281	Fos	FBJ osteosarcoma oncogene	chr12	3384	2.96748	1.56924	298.04	3.00446	0.00266049	0.0137339
ENSMUSG00000037868	13654	Egr2	early growth response 2	chr10	6714	3.73246	1.90013	60.04	6.56238	5.29574e-11	2.02297e-08

## Sheet: DTG shock-homecage
Ensembl_gene_id	Entrez_gene_id	gene_symbol	gene_description	chromosome	gene_length	log2FC_TE_final	pvalue_final	TE_ratio	mean_read_count	fdr		TOTAL	148
ENSMUSG00000020673	22018	Tpo	thyroid peroxidase	chr12	77966	-3.61775	0.000650647		425.38	0.0173602		DOWN	79
ENSMUSG00000051413	54711	Plagl2	pleiomorphic adenoma gene-like 2	chr2	13668	-2.18277	0.0415493	0.230213	55.12	0.164651		UP	69
ENSMUSG00000073427	237412	Gm4924	predicted gene 4924	chr10	68628	-2.00328	0.0155541	0.254393	75.71	0.105385
ENSMUSG00000032089	16154	Il10ra	interleukin 10 receptor, alpha	chr9	15313	-1.94684	0.00685571	0.356749	61.58	0.0663757
ENSMUSG00000054150	212073	Syne3	spectrin repeat containing, nuclear envelope family member 3	chr12	79861	-1.5833	0.0157089	0.500394	64.54	0.105385
ENSMUSG00000021098	75801	4930447C04Rik	RIKEN cDNA 4930447C04 gene	chr12	59666	-1.54418	0.0387936	0.345451	104.92	0.158144
ENSMUSG00000037225	14173	Fgf2	fibroblast growth factor 2	chr3	61763	-1.53716	0.0467103	0.353321	152.67	0.177666
ENSMUSG00000037295	100017	Ldlrap1	low density lipoprotein receptor adaptor protein 1	chr4	26471	-1.53551	0.0156766	0.430043	64	0.105385
ENSMUSG00000040270	12014	Bach2	BTB and CNC homology, basic leucine zipper transcription factor 2	chr4	347305	-1.4552	0.0107269	0.398008	157.88	0.0862198
ENSMUSG00000029563	114142	Foxp2	forkhead box P2	chr6	540629	-1.35711	0.00355983	0.411472	58	0.0483287
ENSMUSG00000032215	225215	Rsl24d1	ribosomal L24 domain containing 1	chr9	9908	-1.20095	0.0204683	0.566268	170.83	0.118979
ENSMUSG00000035184	629059	Fam124a	family with sequence similarity 124, member A	chr14	52750	-1.17171	0.000812943	0.487548	171.71	0.0192397
ENSMUSG00000031872	65115	Bean1	brain expressed, associated with Nedd4, 1	chr8	48681	-1.13814	0.034472	0.46726	86.67	0.151471
ENSMUSG00000068617	66793	Efcab1	EF hand calcium binding domain 1	chr16	19243	-1.06238	0.00874065	0.532362	175.46	0.0752226
ENSMUSG00000030556	67867	Lrrc28	leucine rich repeat containing 28	chr7	131859	-1.05152	5.65661e-06	0.504729	308.08	0.000891307
ENSMUSG00000050315	118449	Synpo2	synaptopodin 2	chr3	159631	-1.05009	0.0207628	0.543209	63.92	0.118979
ENSMUSG00000032308	71742	Ulk3	unc-51-like kinase 3	chr9	6782	-1.0198	0.00780614	0.508968	103.12	0.07097
ENSMUSG00000037366	100163	Pafah2	platelet-activating factor acetylhydrolase 2	chr4	31094	-0.974029	0.0486658	0.52045	96.75	0.179495
ENSMUSG00000024856	52004	Cdk2ap2	CDK2-associated protein 2	chr19	1838	-0.973296	0.00141833	0.557006	168.46	0.0276703
ENSMUSG00000047044	225995	D030056L22Rik	RIKEN cDNA D030056L22 gene	chr19	5236	-0.965135	0.0260416	0.519175	186.21	0.134469
ENSMUSG00000044468	74645	Fam46c	family with sequence similarity 46, member C	chr3	37697	-0.957899	0.0141209	0.525314	112.08	0.09943
ENSMUSG00000046573	380840	Lyrm4	LYR motif containing 4	chr13	138561	-0.956554	4.57289e-06	0.520917	379.29	0.000891307
ENSMUSG00000032381	68250	Fam96a	family with sequence similarity 96, member A	chr9	12345	-0.944098	0.0294327	0.54035	178.67	0.144056
ENSMUSG00000021023	66132	1110008L16Rik	RIKEN cDNA 1110008L16 gene	chr12	82957	-0.937247	0.00225441	0.555136	119.08	0.0362407
ENSMUSG00000029130	56874	Rnf32	ring finger protein 32	chr5	32466	-0.929923	0.0175606	0.532378	140.08	0.110827
ENSMUSG00000026110	269181	Mgat4a	mannoside acetylglucosaminyltransferase 4, isoenzyme A	chr1	101677	-0.929538	6.27681e-06	0.53845	968.54	0.000891307
ENSMUSG00000020669	24057	Sh3yl1	Sh3 domain YSC-like 1	chr12	48495	-0.927453	0.0371263	0.529552	81.33	0.155057
ENSMUSG00000039831	214137	Arhgap29	Rho GTPase activating protein 29	chr3	64213	-0.911695	0.00433148	0.541792	254.17	0.0519778
ENSMUSG00000012422	66074	Tmem167	transmembrane protein 167	chr13	54785	-0.898826	0.00134269	0.552246	909.58	0.0272374
ENSMUSG00000027130	107723	Slc12a6	solute carrier family 12, member 6	chr2	97339	-0.87092	0.0181138	0.553585	770.96	0.112135
ENSMUSG00000045519	434377	Zfp560	zinc finger protein 560	chr9	40042	-0.826166	0.0110114	0.574822	180.25	0.0868678
ENSMUSG00000002205	101568	Vrk3	vaccinia related kinase 3	chr7	29103	-0.825108	0.00431486	0.614703	168.75	0.0519778
ENSMUSG00000008393	52502	Carhsp1	calcium regulated heat stable protein 1	chr16	13567	-0.820553	0.0149519	0.578063	535.38	0.104418
ENSMUSG00000036446	17022	Lum	lumican	chr10	7203	-0.803976	0.0179226	0.572229	80.83	0.112135
ENSMUSG00000032038	20443	St3gal4	ST3 beta-galactoside alpha-2,3-sialyltransferase 4	chr9	72693	-0.790817	0.024618	0.590349	229.58	0.131589
ENSMUSG00000055202	240063	Zfp811	zinc finger protein 811	chr17	14178	-0.790075	0.0333218	0.5895	125.08	0.149422
ENSMUSG00000030110	19713	Ret	ret proto-oncogene	chr6	45974	-0.786577	0.0151001	0.640269	127.25	0.104596
ENSMUSG00000038146	18131	Notch3	notch 3	chr17	46061	-0.786175	0.0329708	0.632495	130.88	0.14863
ENSMUSG00000078713		Tomm5		chr4	2907	-0.783132	0.0106892	0.587837	167.46	0.0862198
ENSMUSG00000033272	67843	Slc35a4	solute carrier family 35, member A4	chr18	4647	-0.779016	0.0283364	0.590362	171.83	0.140829
ENSMUSG00000056258	110862	Kcnq3	potassium voltage-gated channel, subfamily Q, member 3	chr15	299838	-0.752584	2.2141e-06	0.605594	4452.25	0.000628805
ENSMUSG00000047409	69274	Ctdspl	CTD (carboxy-terminal domain, RNA polymerase II, polypeptide A) small phosphatase-like	chr9	117546	-0.748254	0.036085	0.608931	433.83	0.153722
ENSMUSG00000015879	58227	Fam184b	family with sequence similarity 184, member B	chr5	109910	-0.742959	0.0275242	0.608815	109.71	0.139587
ENSMUSG00000026227	72792	2810459M11Rik	RIKEN cDNA 2810459M11 gene	chr1	9594	-0.724858	0.0319445	0.608722	268.71	0.145684
ENSMUSG00000048915	13640	Efna5	ephrin A5	chr17	277134	-0.724438	0.0352767	0.623164	89.71	0.151471
ENSMUSG00000022751	52633	Nit2	nitrilase family, member 2	chr16	10662	-0.72112	0.0309123	0.665879	96.58	0.144056
ENSMUSG00000047786	66643	Lix1	limb and CNS expressed 1	chr17	56716	-0.717511	0.000109081	0.617927	685.54	0.00619581
ENSMUSG00000062376	66439	Borcs7	BLOC-1 related complex subunit 7	chr19	13477	-0.705782	0.0202344	0.639433	238.83	0.118979
ENSMUSG00000031309	110651	Rps6ka3	ribosomal protein S6 kinase polypeptide 3	chrX	157938	-0.704795	0.000652028	0.636208	646.08	0.0173602
ENSMUSG00000021366	110521	Hivep1	human immunodeficiency virus type I enhancer binding protein 1	chr13	133006	-0.697119	0.00953257	0.634596	649.42	0.0788519
ENSMUSG00000030615	66271	Tmem126a	transmembrane protein 126A	chr7	6530	-0.693018	0.00513542	0.627088	237.58	0.0583383
ENSMUSG00000026679	71233	Enkur	enkurin, TRPC channel interacting protein	chr2	24635	-0.692925	0.0498386	0.638725	67.42	0.182977
ENSMUSG00000000711	19344	Rab5b	RAB5B, member RAS oncogene family	chr10	19076	-0.689474	0.0129334	0.629186	499.08	0.0941819
ENSMUSG00000037370	18605	Enpp1	ectonucleotide pyrophosphatase/phosphodiesterase 1	chr10	74246	-0.687979	0.0322056	0.661208	121.62	0.145953
ENSMUSG00000026500	66359	Cox20	COX20 Cox2 chaperone	chr1	3564	-0.684198	0.0161746	0.631366	118.38	0.106006
ENSMUSG00000002881	17936	Nab1	Ngfi-A binding protein 1	chr1	43386	-0.677252	0.019779	0.632735	596.58	0.118979
ENSMUSG00000036533	260409	Cdc42ep3	CDC42 effector protein (Rho GTPase binding) 3	chr17	21067	-0.666465	0.0171872	0.639491	104.33	0.10928
ENSMUSG00000033953	19058	Ppp3r1	protein phosphatase 3, regulatory subunit B, alpha isoform (calcineurin B, type I)	chr11	41113	-0.666349	1.75202e-06	0.641569	8727.33	0.000628805
ENSMUSG00000028744	212555	Pqlc2	PQ loop repeat containing 2	chr4	16680	-0.658641	0.0486229	0.644294	93.75	0.179495
ENSMUSG00000033417	78832	Cacul1	CDK2 associated, cullin domain 1	chr19	56328	-0.654938	0.00387554	0.675663	949.62	0.0485582
ENSMUSG00000037936	20778	Scarb1	scavenger receptor class B, member 1	chr5	64008	-0.652371	0.0152948	0.675038	281.33	0.10509
ENSMUSG00000047216	227485	Cdh19	cadherin 19, type 2	chr1	89259	-0.651156	0.0184988	0.650332	180.67	0.113388
ENSMUSG00000064370	17711	mt-Cytb	cytochrome b	chrM	1144	-0.650654	0.000248319	0.644157	11634.2	0.00881531
ENSMUSG00000049764	64453	Zfp280b	zinc finger protein 280B	chr10	10581	-0.643904	0.0419744	0.651534	260.5	0.165486
ENSMUSG00000020309	68044	Chac2	ChaC, cation transport regulator 2	chr11	9644	-0.643158	0.0351267	0.676552	112.83	0.151471
ENSMUSG00000024027	14652	Glp1r	glucagon-like peptide 1 receptor	chr17	34644	-0.640611	0.034505	0.670877	118.58	0.151471
ENSMUSG00000064363	17719	mt-Nd4	NADH dehydrogenase subunit 4	chrM	1378	-0.640591	0.0126188	0.663777	3903.42	0.0926827
ENSMUSG00000042229	98710	Rabif	RAB interacting factor	chr1	14127	-0.639373	0.000811429	0.65481	387.96	0.0192397
ENSMUSG00000051978	234086	Erich1	glutamate rich 1	chr8	62741	-0.637694	0.0304783	0.689427	168.04	0.144056
ENSMUSG00000061273	236792	Mmgt1	membrane magnesium transporter 1	chrX	12558	-0.634657	0.00167798	0.656867	597.58	0.0297841
ENSMUSG00000028191	12042	Bcl10	B cell leukemia/lymphoma 10	chr3	11553	-0.634158	0.0366246	0.656109	174.62	0.154476
ENSMUSG00000075486	66200	Commd6	COMM domain containing 6	chr14	6921	-0.628308	0.000857251	0.658385	312.71	0.0193439
ENSMUSG00000064345	17717	mt-Nd2	NADH dehydrogenase subunit 2	chrM	1038	-0.627292	0.0192743	0.651417	2423.25	0.117298
ENSMUSG00000051146	73047	Camk2n2	calcium/calmodulin-dependent protein kinase II inhibitor 2	chr16	2073	-0.624631	0.000392298	0.670043	457.71	0.0133695
ENSMUSG00000038982	17828	Bloc1s5	biogenesis of lysosomal organelles complex-1, subunit 5, muted	chr13	32401	-0.606413	0.022458	0.666379	298.96	0.124248
ENSMUSG00000035849	268481	Krt222	keratin 222	chr11	11325	-0.606216	0.00188432	0.668374	639.83	0.0316012
ENSMUSG00000044148	69155	1810030O07Rik	RIKEN cDNA 1810030O07 gene	chrX	18790	-0.605643	0.00561813	0.669711	335.71	0.0606913
ENSMUSG00000069806	81904	Cacng7	calcium channel, voltage-dependent, gamma subunit 7	chr7	35267	-0.593846	0.000862758	0.683946	629.29	0.0193439
ENSMUSG00000036402	14701	Gng12	guanine nucleotide binding protein (G protein), gamma 12	chr6	124954	-0.592224	0.00641968	0.683847	792.79	0.065224
ENSMUSG00000028617	77809	Lrrc42	leucine rich repeat containing 42	chr4	20019	0.594002	0.0166109	1.61254	227.71	0.107216
ENSMUSG00000056895	78303	Hist3h2ba	histone cluster 3, H2ba	chr11	614	0.599043	0.033732	1.50275	206.21	0.149686
ENSMUSG00000001521	22158	Tulp3	tubby-like protein 3	chr6	34691	0.601119	0.0283671	1.54893	232.46	0.140829
ENSMUSG00000071528		Usmg5		chr19	7155	0.604031	0.00147445	1.55125	616.42	0.0279162
ENSMUSG00000035278	78670	Plekhj1	pleckstrin homology domain containing, family J member 1	chr10	2527	0.612269	0.00532611	1.56626	243.83	0.0589331
ENSMUSG00000040860	230872	Crocc	ciliary rootlet coiled-coil, rootletin	chr4	43914	0.612774	0.00830756	1.56648	573.75	0.0737296
ENSMUSG00000024309	14976	Pfdn6	prefoldin subunit 6	chr17	1523	0.614676	0.000203726	1.55418	494.08	0.00774337
ENSMUSG00000036833	241274	Pnpla7	patatin-like phospholipase domain containing 7	chr2	78025	0.615963	0.025275	1.55028	257	0.132928
ENSMUSG00000028410	15502	Dnaja1	DnaJ heat shock protein family (Hsp40) member A1	chr4	15000	0.618123	0.00644679	1.56273	744.75	0.065224
ENSMUSG00000009927	75617	Rps25	ribosomal protein S25	chr9	3289	0.62171	0.0284303	1.66583	441.92	0.140829
ENSMUSG00000026632	68972	Tatdn3	TatD DNase domain containing 3	chr1	17107	0.626093	0.047079	1.57934	198.83	0.177824
ENSMUSG00000015542	66176	Nat9	N-acetyltransferase 9 (GCN5-related, putative)	chr11	5028	0.642996	0.0386536	1.62719	159.83	0.158144
ENSMUSG00000054708	70615	Ankrd24	ankyrin repeat domain 24	chr10	19071	0.645783	0.0308299	1.63476	244.38	0.144056
ENSMUSG00000026034	12747	Clk1	CDC-like kinase 1	chr1	13878	0.646036	0.00257503	1.59073	612.71	0.040557
ENSMUSG00000030137	53857	Tuba8	tubulin, alpha 8	chr6	16159	0.649733	0.0319753	1.61655	102.71	0.145684
ENSMUSG00000061207	54402	Stk19	serine/threonine kinase 19	chr17	12953	0.650696	0.0421485	1.58107	162.5	0.165486
ENSMUSG00000042148	70383	Cox10	cytochrome c oxidase assembly protein 10	chr11	116842	0.653437	0.0243327	1.61012	219.29	0.131427
ENSMUSG00000015023	13680	Ddx19a	DEAD (Asp-Glu-Ala-Asp) box polypeptide 19a	chr8	22805	0.659386	0.0165947	1.61612	163.67	0.107216
ENSMUSG00000026021	22218	Sumo1	small ubiquitin-like modifier 1	chr1	84277	0.663964	0.00142898	1.60829	359.12	0.0276703
ENSMUSG00000037742	13627	Eef1a1	eukaryotic translation elongation factor 1 alpha 1	chr9	10703	0.670303	8.05317e-06	1.64398	4087.17	0.000960254
ENSMUSG00000022574	223646	Naprt	nicotinate phosphoribosyltransferase	chr15	3518	0.671018	0.0484935	1.62386	81.21	0.179495
ENSMUSG00000027422	81910	Rrbp1	ribosome binding protein 1	chr2	63869	0.672925	0.000563708	1.633	736.67	0.0160093
ENSMUSG00000027378	53885	Nphp1	nephronophthisis 1 (juvenile) homolog (human)	chr2	48166	0.674261	0.0121244	1.6261	344.46	0.0917159
ENSMUSG00000001930	22371	Vwf	Von Willebrand factor	chr6	139906	0.674376	0.0121642	1.62249	146.29	0.0917159
ENSMUSG00000031883	12354	Car7	carbonic anhydrase 7	chr8	15655	0.678966	0.0394973	1.62917	152.42	0.159884
ENSMUSG00000030450	18431	Oca2	oculocutaneous albinism II	chr7	296759	0.684772	0.0387232	1.62505	73.46	0.158144
ENSMUSG00000087260	68576	Lamtor5	late endosomal/lysosomal adaptor, MAPK and MTOR activator 5	chr3	5225	0.712843	0.0255093	1.69013	152.58	0.133337
ENSMUSG00000091405		Hist2h4		chr3	1630	0.713295	0.000786533	1.65094	257.75	0.0192397
ENSMUSG00000090553	20643	Snrpe	small nuclear ribonucleoprotein E	chr1	6421	0.714564	0.0199305	1.69275	183.21	0.118979
ENSMUSG00000062006		Rpl34		chr3	3568	0.71469	0.0302735	1.65156	297.25	0.144056
ENSMUSG00000015656	15481	Hspa8	heat shock protein 8	chr9	9104	0.717602	9.01647e-06	1.72015	2854	0.000960254
ENSMUSG00000033862	234854	Cdk10	cyclin-dependent kinase 10	chr8	7409	0.732761	0.0243726	1.67867	264.38	0.131427
ENSMUSG00000039105	66290	Atp6v1g1	ATPase, H+ transporting, lysosomal V1 subunit G1	chr4	5979	0.736018	0.00650709	1.70252	274	0.065224
ENSMUSG00000035048	69010	Anapc13	anaphase promoting complex subunit 13	chr9	8130	0.737496	0.00402396	1.67804	199.46	0.0496871
ENSMUSG00000026333	252876	Gin1	gypsy retrotransposon integrase 1	chr1	23538	0.739395	0.0168604	1.69255	105.21	0.108008
ENSMUSG00000024732	108673	Ccdc86	coiled-coil domain containing 86	chr19	7786	0.741526	0.02075	1.72501	97.75	0.118979
ENSMUSG00000025156	209318	Gps1	G protein pathway suppressor 1	chr11	4831	0.744241	0.0337114	1.76048	193.33	0.149686
ENSMUSG00000026566	68481	Mpzl1	myelin protein zero-like 1	chr1	42299	0.756099	0.012325	1.71004	194.5	0.0921128
ENSMUSG00000021773	69156	Comtd1	catechol-O-methyltransferase domain containing 1	chr14	3117	0.756119	0.0139587	1.7081	143.25	0.099107
ENSMUSG00000064254	66071	Ethe1	ethylmalonic encephalopathy 1	chr7	21383	0.75761	0.00938197	1.71462	113.12	0.078367
ENSMUSG00000071984	68655	Fndc1	fibronectin type III domain containing 1	chr17	88734	0.759632	0.0102339	1.75082	109.5	0.0838391
ENSMUSG00000057176	233899	Ccdc189	coiled-coil domain containing 189	chr7	6213	0.773584	0.0481142	1.72885	70	0.179495
ENSMUSG00000029404	65105	Arl6ip4	ADP-ribosylation factor-like 6 interacting protein 4	chr5	2108	0.77714	0.003043	1.74654	403.5	0.0439429
ENSMUSG00000024830	58988	Rps6kb2	ribosomal protein S6 kinase, polypeptide 2	chr19	6642	0.779902	0.0200615	1.75586	113.5	0.118979
ENSMUSG00000034889	70312	Cactin	cactin, spliceosome C complex subunit	chr10	5149	0.790248	0.00916223	1.77931	350.54	0.0780622
ENSMUSG00000063765	214685	Chadl	chondroadherin-like	chr15	18992	0.80175	0.0280156	1.74	440.04	0.140829
ENSMUSG00000041841		Rpl37		chr15	2528	0.808215	0.0309415	1.80441	311.75	0.144056
ENSMUSG00000029049	76866	Morn1	MORN repeat containing 1	chr4	58929	0.820563	0.0251199	1.74787	85.5	0.132928
ENSMUSG00000031388	56292	Naa10	N(alpha)-acetyltransferase 10, NatA catalytic subunit	chrX	5072	0.832662	0.00576628	1.81592	150.12	0.0606913
ENSMUSG00000039759	69876	Thap3	THAP domain containing, apoptosis associated protein 3	chr4	6359	0.836808	0.0300654	1.9317	107.92	0.144056
ENSMUSG00000107877		Gm43951		chr11	2889	0.841201	0.0257115	1.83771	120.79	0.133574
ENSMUSG00000020680	70439	Taf15	TATA-box binding protein associated factor 15	chr11	33658	0.852101	0.000149124	1.83229	284.33	0.00705854
ENSMUSG00000049751	66483	Rpl36al	ribosomal protein L36A-like	chr12	1353	0.854166	0.00761031	1.78998	186.79	0.0704781
ENSMUSG00000046792	67109	Zfp787	zinc finger protein 787	chr7	24507	0.866535	0.024335	1.8548	199.83	0.131427
ENSMUSG00000035759	71769	Bbs10	Bardet-Biedl syndrome 10 (human)	chr10	3058	0.870015	0.0353788	1.86264	71.83	0.151471
ENSMUSG00000016319	11740	Slc25a5	solute carrier family 25 (mitochondrial carrier, adenine nucleotide translocator), member 5	chrX	3157	0.915412	4.62841e-05	1.89545	480.96	0.0031243
ENSMUSG00000031949	30947	Adat1	adenosine deaminase, tRNA-specific 1	chr8	25395	0.929677	0.0236337	1.9244	73.21	0.129909
ENSMUSG00000007440	12943	Pcdha11	protocadherin alpha 10	chr18	182455	0.957593	0.0132311	2.02602	64.96	0.0955328
ENSMUSG00000024121	11984	Atp6v0c	ATPase, H+ transporting, lysosomal V0 subunit C	chr17	5837	0.95821	0.0211451	2.00107	309.67	0.118979
ENSMUSG00000039001	66481	Rps21	ribosomal protein S21	chr2	1069	0.964682	0.00288818	1.99864	761.5	0.0431707
ENSMUSG00000052374	11472	Actn2	actinin alpha 2	chr13	71335	0.965164	0.0073888	2.01727	99.33	0.0691787
ENSMUSG00000060093		Hist1h4a		chr13	539	0.975811	0.0138703	2.00439	78.83	0.099107
ENSMUSG00000023861	55951	Mpc1	mitochondrial pyruvate carrier 1	chr17	14758	0.998884	0.0364993	2.40328	226.75	0.154476
ENSMUSG00000101972		Hist1h3i		chr13	411	1.0826	0.0209879	2.09073	44.67	0.118979
ENSMUSG00000061315	17938	Naca	nascent polypeptide-associated complex alpha polypeptide	chr10	13292	1.08458	0.000547459	2.24894	399.33	0.0160093
ENSMUSG00000039179	70426	Tekt5	tektin 5	chr16	37543	1.15989	0.0067127	2.26667	86.04	0.0657894
ENSMUSG00000045903	225872	Npas4	neuronal PAS domain protein 4	chr19	5617	1.18281	0.000122389	2.39749	140.92	0.0065172
ENSMUSG00000027360	15186	Hdc	histidine decarboxylase	chr2	25633	1.18412	0.0203311	2.37197	54.04	0.118979
ENSMUSG00000037266	27981	Rsrp1	arginine/serine rich protein 1	chr4	4080	1.47878	2.05185e-29	2.8414	2144.58	1.74818e-26

## Sheet: DEG shock-homecage
Ensembl_gene_id	Entrez_gene_id	gene_symbol	gene_description	chromosome	gene_length	ratio	log2_ratio	mean_read_count	z_score	p_value	fdr		TOTAL	86
ENSMUSG00000027517	70065	Ankrd60	ankyrin repeat domain 60	chr2	9700	0.160011	-2.64376	60.33	-6.65002	2.93054e-11	5.20172e-09		DOWN	23
ENSMUSG00000093806	107626	Asmt	acetylserotonin O-methyltransferase	chrX	5411	0.338377	-1.5633	60.75	-3.54627	0.000390724	0.00554828		UP	63
ENSMUSG00000038717	27425	Atp5l	ATP synthase, H+ transporting, mitochondrial F0 complex, subunit G	chr9	8186	0.465454	-1.10329	384.25	-3.70327	0.000212834	0.0037716
ENSMUSG00000044518	30923	Foxe3	forkhead box E3	chr4	867	0.484081	-1.04668	307.96	-2.67727	0.00742243	0.0364771
ENSMUSG00000062372	83762	Otof	otoferlin	chr5	94871	0.518461	-0.947694	52.38	-3.53187	0.000412638	0.00563409
ENSMUSG00000024186	50782	Rgs11	regulator of G-protein signaling 11	chr17	8374	0.549663	-0.86338	127.75	-2.4328	0.0149826	0.0554045
ENSMUSG00000041378	12741	Cldn5	claudin 5	chr16	1414	0.561639	-0.832286	168.88	-3.95496	7.65468e-05	0.00198987
ENSMUSG00000040860	230872	Crocc	ciliary rootlet coiled-coil, rootletin	chr4	43914	0.56815	-0.815656	573.75	-4.61528	3.92574e-06	0.000199091
ENSMUSG00000099583	319149	Hist1h3d	histone cluster 1, H3d	chr13	560	0.57062	-0.809398	41.96	-3.37915	0.000727093	0.00860393
ENSMUSG00000053552	228598	Ebf4	early B cell factor 4	chr2	75313	0.614039	-0.703598	96.92	-3.57046	0.000356359	0.00527114
ENSMUSG00000107877		Gm43951		chr11	2889	0.620467	-0.688574	120.79	-2.21539	0.0267332	0.0730021
ENSMUSG00000047810	78317	Ccdc88b	coiled-coil domain containing 88B	chr19	13589	0.629907	-0.66679	50.08	-2.75172	0.00592836	0.0339446
ENSMUSG00000044349	319317	Snhg11	small nucleolar RNA host gene 11	chr2	10508	0.631592	-0.662935	6069.21	-3.19266	0.00140967	0.0128316
ENSMUSG00000042401	72832	Crtac1	cartilage acidic protein 1	chr19	148747	0.631972	-0.662066	935.08	-2.73161	0.0063026	0.0344219
ENSMUSG00000031503	12827	Col4a2	collagen, type IV, alpha 2	chr8	136483	0.633841	-0.657807	395.17	-2.68694	0.00721093	0.0364771
ENSMUSG00000022574	223646	Naprt	nicotinate phosphoribosyltransferase	chr15	3518	0.636005	-0.65289	81.21	-2.03432	0.0419192	0.0894626
ENSMUSG00000011751	80297	Sptbn4	spectrin beta, non-erythrocytic 4	chr7	91304	0.647632	-0.626753	1943.12	-3.39014	0.000698559	0.00855133
ENSMUSG00000062997	66489	Rpl35	ribosomal protein L35	chr2	4045	0.655113	-0.610184	74	-2.60593	0.00916258	0.0396673
ENSMUSG00000063511	20637	Snrnp70	small nuclear ribonucleoprotein 70 (U1)	chr7	19290	0.655959	-0.608322	1875.92	-2.59627	0.00942423	0.0403084
ENSMUSG00000007440	12943	Pcdha11	protocadherin alpha 10	chr18	182455	0.663312	-0.59224	64.96	-2.91006	0.00361365	0.0246701
ENSMUSG00000034616	245857	Ssh3	slingshot homolog 3 (Drosophila)	chr19	7505	0.663651	-0.591504	168.88	-2.87333	0.00406174	0.0267022
ENSMUSG00000017778		Cox7c		chr13	2089	0.664351	-0.589983	170.38	-2.68434	0.00726735	0.0364771
ENSMUSG00000010607	66268	Pigyl	phosphatidylinositol glycan anchor biosynthesis, class Y-like	chr9	1513	0.666122	-0.586142	215.33	-2.40839	0.016023	0.0585128
ENSMUSG00000031210	76206	Gpr165	G protein-coupled receptor 165	chrX	5948	1.50127	0.586179	144.25	2.26959	0.0232326	0.0682071
ENSMUSG00000020090	237362	Npffr1	neuropeptide FF receptor 1	chr10	33074	1.51825	0.602411	114.42	2.84632	0.00442279	0.0280373
ENSMUSG00000090223	18546	Pcp4	Purkinje cell protein 4	chr16	58188	1.52007	0.604138	310.92	3.28421	0.00102269	0.010373
ENSMUSG00000025255	80892	Zfhx4	zinc finger homeodomain 4	chr3	197332	1.53047	0.613971	494.88	2.27688	0.0227932	0.0682071
ENSMUSG00000063354	72027	Slc39a4	solute carrier family 39 (zinc transporter), member 4	chr15	4468	1.53107	0.614541	57.25	1.97824	0.0479013	0.0958222
ENSMUSG00000046139	225929	Patl1	protein associated with topoisomerase II homolog 1 (yeast)	chr19	32698	1.53368	0.616996	185.92	2.02178	0.0431989	0.0912834
ENSMUSG00000039081	218820	Zfp503	zinc finger protein 503	chr14	5640	1.54013	0.623052	48.75	2.99984	0.00270124	0.0213098
ENSMUSG00000030110	19713	Ret	ret proto-oncogene	chr6	45974	1.54121	0.624061	127.25	2.84634	0.00442244	0.0280373
ENSMUSG00000038370	66425	Pcp4l1	Purkinje cell protein 4-like 1	chr1	23007	1.55032	0.632567	564	2.93273	0.00335993	0.0233878
ENSMUSG00000026238	19231	Ptma	prothymosin alpha	chr1	3987	1.55877	0.640407	146.71	3.10831	0.00188161	0.016292
ENSMUSG00000031283	83453	Chrdl1	chordin-like 1	chrX	108589	1.56374	0.645	80.46	2.94023	0.00327973	0.0233878
ENSMUSG00000028753	75718	Vwa5b1	von Willebrand factor A domain containing 5B1	chr4	70525	1.57065	0.651362	113.25	3.21263	0.00131524	0.0126192
ENSMUSG00000031075	101772	Ano1	anoctamin 1, calcium activated chloride channel	chr7	163426	1.57105	0.651728	100.83	2.13009	0.0331645	0.0805724
ENSMUSG00000022512	12737	Cldn1	claudin 1	chr16	15200	1.57844	0.658497	107.83	2.55916	0.0104926	0.0433123
ENSMUSG00000020309	68044	Chac2	ChaC, cation transport regulator 2	chr11	9644	1.57852	0.658573	112.83	2.46168	0.0138286	0.0516754
ENSMUSG00000029563	114142	Foxp2	forkhead box P2	chr6	540629	1.57942	0.659399	58	2.96315	0.00304503	0.0229997
ENSMUSG00000031367	108012	Ap1s2	adaptor-related protein complex 1, sigma 2 subunit	chrX	24650	1.59781	0.676095	603.08	3.77254	0.000161591	0.0035853
ENSMUSG00000047996	546336	Prrg1	proline rich Gla (G-carboxyglutamic acid) 1	chrX	134284	1.59972	0.677823	135.38	3.21745	0.00129335	0.0126192
ENSMUSG00000056870	70676	Gulp1	GULP, engulfment adaptor PTB domain containing 1	chr1	245328	1.60557	0.683085	88.67	2.10728	0.0350935	0.0828723
ENSMUSG00000021848	18424	Otx2	orthodenticle homeobox 2	chr14	9966	1.61561	0.692075	190.75	3.59739	0.000321427	0.00496115
ENSMUSG00000019970	20393	Sgk1	serum/glucocorticoid regulated kinase 1	chr10	117720	1.62939	0.704335	1496.88	3.17559	0.00149532	0.013271
ENSMUSG00000034936	80981	Arl4d	ADP-ribosylation factor-like 4D	chr11	2292	1.63798	0.711919	191.21	2.28697	0.0221977	0.0682071
ENSMUSG00000019851	64058	Perp	PERP, TP53 apoptosis effector	chr10	12054	1.64467	0.7178	79.71	3.30525	0.00094892	0.0103204
ENSMUSG00000017057	16164	Il13ra1	interleukin 13 receptor, alpha 1	chrX	59150	1.65047	0.722876	77.38	3.19382	0.00140403	0.0128316
ENSMUSG00000022820		Ndufb4		chr16	7284	1.66524	0.735729	49.33	2.35947	0.0183013	0.0626902
ENSMUSG00000052837	16477	Junb	jun B proto-oncogene	chr8	4235	1.68339	0.751366	1006.42	4.65983	3.16474e-06	0.000187247
ENSMUSG00000032501	211770	Trib1	tribbles pseudokinase 1	chr15	8201	1.68789	0.755222	147.79	1.974	0.0483816	0.0959523
ENSMUSG00000031355	11856	Arhgap6	Rho GTPase activating protein 6	chrX	509337	1.68824	0.755516	97.25	2.21673	0.0266419	0.0730021
ENSMUSG00000024190	19252	Dusp1	dual specificity phosphatase 1	chr17	2930	1.70417	0.769066	225.25	3.70013	0.000215486	0.0037716
ENSMUSG00000064341	17716	mt-Nd1	NADH dehydrogenase subunit 1	chrM	957	1.70827	0.77254	10138.6	3.87516	0.000106556	0.00252182
ENSMUSG00000064367	17721	mt-Nd5	NADH dehydrogenase subunit 5	chrM	1824	1.7091	0.773233	5002.71	2.6651	0.00769645	0.0364771
ENSMUSG00000005268	19116	Prlr	prolactin receptor	chr15	171943	1.71425	0.77758	653.54	3.72619	0.000194392	0.0037716
ENSMUSG00000068859	381373	Sp9	trans-acting transcription factor 9	chr2	12782	1.74322	0.801753	88.58	2.39187	0.0167627	0.0601088
ENSMUSG00000036972	22774	Zic4	zinc finger protein of the cerebellum 4	chr9	26936	1.75105	0.80822	126.33	2.10703	0.0351148	0.0828723
ENSMUSG00000059743	110196	Fdps	farnesyl diphosphate synthetase	chr3	8372	1.77521	0.827993	66.04	3.01296	0.00258713	0.0208734
ENSMUSG00000032511	20271	Scn5a	sodium channel, voltage-gated, type V, alpha	chr9	95609	1.79351	0.842787	132.04	3.65661	0.000255573	0.00412403
ENSMUSG00000064370	17711	mt-Cytb	cytochrome b	chrM	1144	1.8051	0.852076	11634.2	4.11139	3.93277e-05	0.00116344
ENSMUSG00000047139	12484	Cd24a	CD24a antigen	chr10	5982	1.81344	0.858732	57.5	2.61506	0.0089212	0.0390991
ENSMUSG00000047507	545192	Baiap3	BAI1-associated protein 3	chr17	13706	1.81858	0.862814	108.33	2.82587	0.0047152	0.0289251
ENSMUSG00000064351	17708	mt-Co1	cytochrome c oxidase subunit I	chrM	1545	1.82654	0.869115	34241.4	4.35467	1.33267e-05	0.000525663
ENSMUSG00000020423	12227	Btg2	B cell translocation gene 2, anti-proliferative	chr1	3951	1.85919	0.894678	294.75	2.97164	0.00296213	0.0228599
ENSMUSG00000090698	381823	Apold1	apolipoprotein L domain containing 1	chr6	5119	1.86183	0.896723	63.92	2.35816	0.0183656	0.0626902
ENSMUSG00000048562	320145	Sp8	trans-acting transcription factor 8	chr12	6250	1.89059	0.918836	68	3.40552	0.000660389	0.00837279
ENSMUSG00000061524	22772	Zic2	zinc finger protein of the cerebellum 2	chr14	4418	1.92952	0.948241	282.29	4.27401	1.91992e-05	0.000681571
ENSMUSG00000064363	17719	mt-Nd4	NADH dehydrogenase subunit 4	chrM	1378	1.96503	0.974548	3903.42	5.1513	2.58687e-07	2.10992e-05
ENSMUSG00000024027	14652	Glp1r	glucagon-like peptide 1 receptor	chr17	34644	1.97768	0.983811	118.58	2.513	0.011971	0.0472191
ENSMUSG00000071341	13656	Egr4	early growth response 4	chr6	2469	1.98176	0.986783	203.54	4.16063	3.1737e-05	0.00102424
ENSMUSG00000022602	11838	Arc	activity regulated cytoskeletal-associated protein	chr15	3488	2.0046	1.00332	2277.79	3.35111	0.000804894	0.00921734
ENSMUSG00000064345	17717	mt-Nd2	NADH dehydrogenase subunit 2	chrM	1038	2.01776	1.01276	2423.25	4.42941	9.44896e-06	0.000419298
ENSMUSG00000087075	380787	A230065H16Rik	RIKEN cDNA A230065H16 gene	chr12	5282	2.02159	1.01549	66.71	2.73422	0.00625285	0.0344219
ENSMUSG00000040856	13386	Dlk1	delta-like 1 homolog (Drosophila)	chr12	10514	2.08241	1.05826	67.46	3.2938	0.000988437	0.0103204
ENSMUSG00000055214	319455	Pld5	phospholipase D family, member 5	chr1	313007	2.0861	1.06081	133.38	3.02149	0.00251535	0.0207663
ENSMUSG00000028195	16007	Cyr61	cysteine rich protein 61	chr3	3006	2.08837	1.06238	62.04	2.31163	0.0207981	0.0659227
ENSMUSG00000023034	15370	Nr4a1	nuclear receptor subfamily 4, group A, member 1	chr15	7947	2.09544	1.06725	806.08	2.63438	0.00842923	0.0374047
ENSMUSG00000050299		Gm9843		chr16	504	2.10519	1.07395	90.12	3.47732	0.000506458	0.00665899
ENSMUSG00000026247	13599	Ecel1	endothelin converting enzyme-like 1	chr1	8867	2.11342	1.07958	85.5	2.21678	0.0266382	0.0730021
ENSMUSG00000032368	22771	Zic1	zinc finger protein of the cerebellum 1	chr9	7753	2.1427	1.09943	978.04	3.6913	0.000223109	0.0037716
ENSMUSG00000038418	13653	Egr1	early growth response 1	chr18	5162	2.17121	1.1185	1654.21	3.94901	7.84736e-05	0.00198987
ENSMUSG00000003545	14282	Fosb	FBJ osteosarcoma oncogene B	chr7	7356	2.19956	1.13722	83.5	3.73833	0.000185248	0.0037716
ENSMUSG00000074170	72287	Plekhf1	pleckstrin homology domain containing, family F (with FYVE domain) member 1	chr7	11045	2.30242	1.20315	43.71	1.98125	0.0475634	0.0958222
ENSMUSG00000067860	22773	Zic3	zinc finger protein of the cerebellum 3	chrX	19037	2.35818	1.23767	61.17	5.12523	2.97172e-07	2.10992e-05
ENSMUSG00000021250	14281	Fos	FBJ osteosarcoma oncogene	chr12	3384	4.12822	2.04552	298.04	5.4301	5.63217e-08	6.66473e-06
ENSMUSG00000037868	13654	Egr2	early growth response 2	chr10	6714	5.62316	2.49138	60.04	7.8934	2.94066e-15	1.04393e-12
