# Supplementary material for: Uncovering memory-related gene expression in contextual fear conditioning using ribosome profiling
Source: Prog Neurobiol. 2021 Feb;197:101903. doi: 10.1016/j.pneurobio.2020.101903 (PMC7859833; doi:10.1016/j.pneurobio.2020.101903)
Supplement: Supplementary file 6 [file mmc6.xlsx]

## Sheet: Sheet1
Data used	Reference	GEO accession
ZT6 liver	Janich et al, 2015	GSE67305
ZT6 kidney	Castelo-Szekely et al, 2017	GSE81283
control muscle	Drummond et al, 2017	GSE99585
mESC	Ingolia et al, 2011
Control CFC hippocampus	Cho et al, 2015
Dissociated Neurons	Cho et al, 2015
dorsal hippocampus homecage	Simbriger et al
dissociated Neurons	Simbriger et al
HEK	Illumina test data
